# Supplementary material for: Cell-free DNA analysis reveals POLR1D-mediated resistance to bevacizumab in colorectal cancer
Source: Genome Med. 2020 Feb 22;12:20. doi: 10.1186/s13073-020-0719-6 (PMC7036260; doi:10.1186/s13073-020-0719-6)
Supplement: Supplementary file 1 — Additional file 1. Age spectrum and sex distribution of the CRC cohort used in this study. [file 13073_2020_719_MOESM1_ESM.xlsx]

## Sheet: patient_info
Age	Year
Maximum	82
Minimum	26
Mean	63.7297
Median	65
Sex	Count
Femal	45
Male	105
Total	150

## Sheet: Legend
Legend:
Age spectrum and sex distribution of the CRC cohort used in this study.
