# Supplementary material for: Cell-free DNA analysis reveals POLR1D-mediated resistance to bevacizumab in colorectal cancer
Source: Genome Med. 2020 Feb 22;12:20. doi: 10.1186/s13073-020-0719-6 (PMC7036260; doi:10.1186/s13073-020-0719-6)
Supplement: Supplementary file 4 — Additional file 4: Summary of recurrent focal events in our cohort and TCGA dataset. Our Cohort: Summary of all recurrent focal events with a frequency over 0.01 (Upper) or 0.05 (Bottom) in our CRC cohort. Potential driver genes were identified as in Fig. 1a. TCGA: Summary of all recurrent focal events with a frequency over 0.01 (Upper) or 0.05 (Bottom) in TCGA cohort. Potential driver genes were identified as in Fig. 1a. [file 13073_2020_719_MOESM4_ESM.xlsx]

## Sheet: Our Cohort
Our Cohort; Recurrent focal events; Frequency > 0.01
Chromosome	Start	End	CytoBand	Frequency	Type	Potential driver gene	Genes
chr1	150044901	150495806	1q21.1 - 1q21.3	0.02	Gain	TARS2	ANP32E,APH1A,C1orf51,C1orf54,CA14,ECM1,LINC00568,MRPS21,PLEKHO1,PRPF3,RPRD2,TARS2,VPS45
chr1	150722211	151342717	1q21.3	0.0333333	Gain	CTSK, SEMA6C, SETDB1, ZNF687	ANXA9,ARNT,BC021024,BNIPL,C1orf56,CDC42SE1,CERS2,CTSK,CTSS,FAM63A,GABPB2,HV592900,HV592909,HV592934,HV592953,HV592964,HV592965,HV592982,LYSMD1,MLLT11,Metazoa_SRP,PI4KB,PIP5K1A,PRUNE,PSMD4,RFX5,SCNM1,SELENBP1,SEMA6C,SETDB1,TMOD4,TNFAIP8L2,TNFAIP8L2-SCNM1,U6,VPS72,ZNF687
chr1	154458740	156896478	1q21.3-1q23.1	0.0133333	Gain	ASH1L, CHRNB2, DAP3, RIT1, ZBTB7B, TDRD10, INSRR, NTRK1, NES	ADAM15,ADAR,AF086351,AK308965,ARHGEF2,ASH1L,ASH1L-AS1,AX746485,BC016978,BC017347,BC041646,BGLAP,C1orf61,C1orf85,CCT3,CHRNB2,CKS1B,CLK2,DAP3,DCST1,DCST2,DM075093,DPM3,DQ786325,EFNA1,EFNA3,EFNA4,FAM189B,FDPS,FLAD1,GBA,GBAP1,GON4L,HCN3,KCNN3,KIAA0907,KRTCAP2,LAMTOR2,LENEP,LMNA,LOC100505666,MEF2D,MEX3A,MIR4258,MIR555,MIR9-1,MIR92B,MSTO1,MSTO2P,MTX1,MUC1,Mir_324,PAQR6,PBXIP1,PKLR,PMF1,PMF1-BGLAP,PMVK,…
chr10	76781343	77515310	10q22.2	0.0133333	Gain	ZNF503	COMTD1,DUPD1,DUSP13,KAT6B,SAMD8,VDAC2,ZNF503,ZNF503-AS1,ZNF503-AS2
chr12	16946077	18814875	12p12.3	0.0133333	Gain	PIK3C2G	MIR3974,PIK3C2G,RERGL,SKP1P2,U6,Y_RNA
chr12	21872717	24534720	12p12.1	0.0266667	Gain	ABCC9, C2CD5, KCNJ8, SOX5	ABCC9,C2CD5,CMAS,KCNJ8,ST8SIA1,C2CD5,ETNK1,Mir_720,AK094733,SOX5,MIR920
chr12	25324271	25436943	12p12.1	0.0666667	Gain	KRAS	CASC1,DD157417,KRAS,LYRM5
chr12	26342358	26794292	12p12.1-p11.23	0.02	Gain	ITPR2	ITPR2,SSPN
chr12	120398658	124005022	12q24.23-q24-31	0.0133333	Gain	ACADS, ANAPC5, C12orf43, CLIP1, DENR, GATC, HNF1A, KNTC1, MSI1, SETD1B	ABCB9,ACADS,AK095700,AK123181,AK130486,ANAPC5,ARL6IP4,B3GNT4,BC029038,BCL7A,C12orf43,C12orf65,CABP1,CAMKK2,CCDC62,CCDC64,CDK2AP1,CLIP1,COQ5,COX6A1,DENR,DIABLO,DL492076,DQ570466,DYNLL1,DYNLL1-AS1,GATC,GCN1L1,HCAR1,HCAR2,HCAR3,HIP1R,HNF1A,HNF1A-AS1,HPD,IL31,JB023063,KDM2B,KNTC1,LOC100507066,LOC100507091,LOC338799,LRRC43,MIR4304,MIR4498,MIR4700,MLEC,MLXIP,MORN3,MPHOSPH9,MSI1,OASL,OGFOD2,ORAI1,P2RX4,…
chr13	25677187	26749971	13q12.13	0.0266667	Gain	ATP8A2	AMER2,ATP8A2,BC022569,MTMR6,NUPL1,,RNF6,SHISA2
chr13	27708804	29118120	13q12.13-q12.3	0.0866667	Gain	FLT3, RPL21, FLT1	GSX1,GTF3A,LNX2,MTIF3,POLR1D,RASL11A,RPL21,SNORA27,SNORD102,USP12,FLT3,PRHOXNB,FLT3,PAN3,PAN3-AS1,FLT1,HV303147,BC048278,HV303168
chr13	29399846	31723136	13q12.3	0.0266667	Gain	KATNAL1, MTUS2, TEX26	ALOX5AP,HMGB1,KATNAL1,LINC00297,LINC00398,LINC00426,LINC00544,MTUS2,MTUS2-AS1,SLC7A1,TRNA_Asn,UBL3,USPL1,HSPH1,MEDAG,TEX26,TEX26-AS1
chr13	32291648	33193829	13q13.1	0.0133333	Gain	BRCA2, RXFP2	BC035084,BRCA2,DKFZp666K117,EEF1DP3,FRY,HV983084,MINOS1P1,N4BP2L1,N4BP2L2,N4BP2L2-IT2,PDS5B,RXFP2,SNORA16,U50535,ZAR1L
chr15	90329711	91571230	15q26.1	0.02	Gain	ANPEP, BLM, CRTC3, IDH2, IQGAP1, BLM, VPS33B	AK055981,ANPEP,AP3S2,BC038778,BLM,C15orf38,C15orf38-AP3S2,CIB1,CRTC3,DQ571121,DQ571566,DQ578199,DQ582071,GABARAPL3,GDPGP1,IDH2,IQGAP1,MIR5094,NGRN,SEMA4B,TTLL13,ZNF710,ZNF774,AK054837,BLM,FES,FURIN,HDDC3,MAN2A2,PRC1,PRC1-AS1,RCCD1,UNC45A,AK055351,PRC1,VPS33B
chr17	25558360	26860022	17q11.1-q11.2	0.02	Gain	SARM1	AK095721,DQ571187,DQ575512,DQ576370,DQ581055,DQ584119,DQ585914,DQ586005,DQ590016,DQ592825,DQ592978,DQ594789,DQ598642,DQ599370,DQ600693,FOXN1,IFT20,KRT18P55,KSR1,LGALS9,LYRM9,MIR4522,MIR4723,NLK,NOS2,POLDIP2,PPY2,PYY2,SARM1,SEBOX,SLC13A2,SLC46A1,TBC1D3P5,TMEM199,TMEM97,TNFAIP1,VTN,WSB1
chr17	36441327	36838077	17q12	0.02	Gain	ARHGAP23	ARHGAP23,C17orf96,GPR179,MRPL45,SOCS7,SRCIN1
chr17	37458601	38022528	17q12	0.0333333	Gain	ERBB2, MED1, CDK12, PPP1R1B, PNMT, IKZF3	CDK12,FBXL20,MED1,NEUROD2,PPP1R1B,STARD3,ERBB2,GRB7,MIEN1,MIR4728,PGAP3,PNMT,STARD3,TCAP,IKZF3
chr17	38812164	38868521	17q21.2	0.0133333	Gain	KRT222	KRT222,KRT24
chr17	39662987	39775716	17q21.2	0.0133333	Gain	KRT15	AK090604,JUP,KRT14,KRT15,KRT16,KRT19,KRT9,LOC147093
chr17	40170346	40339418	17q21.2	0.0133333	Gain	RAB5C, NKIRAS2	DHX58,HCRT,HSPB9,KAT2A,KCNH4,NKIRAS2,RAB5C,ZNF385C
chr17	11651944	12274316	17p12	0.0133333	Loss	MAP2K4	MAP2K4, DNAH9, ZNF18, U11, MIR744
chr18	249470	988653	18p11.32	0.02	Gain	COLEC12	ADCYAP1,C18orf56,CETN1,CLUL1,COLEC12,ENOSF1,THOC1,TYMS,YES1
chr19	38882717	39336407	19q13.2	0.02	Gain	RYR1, ACTN4	FAM98C,MAP4K1,RASGRP4,RYR1,SPRED3,ACTN4,CAPN12,ECH1,EIF3K,HNRNPL,LGALS4,LGALS7,LGALS7B
chr19	39449097	41441718	19q13.2	0.02	Gain	SUPT5H, LGALS13, ZNF780A, ZNF546	AX746869,BC110060,DLL3,FBXO27,GMFG,IFNL1,IFNL2,IFNL3,IFNL4,LRFN1,MED29,MIR4530,NCCRP1,PAF1,PAK4,PAPL,PLEKHG2,RPS16,SAMD4B,SELV,SUPT5H,SYCN,TIMM50,TRNA_Ile,ZFP36, CLC,DYRK1B,EID2,EID2B,FBL,LEUTX,LGALS13,LGALS14,LGALS16,LGALS17A,LOC100129935,ADCK4,AK097370,AKT2,BLVRB,C19orf47,C19orf54,CNTD2,CYP2A6,CYP2A7,CYP2B7P1,CYP2G1P,EGLN2,FCGBP,HIPK4,ITPKC,LTBP4,MAP3K10,MIA,MIA-RAB4B,MIR641,NUMBL,PLD3,PRX,PSMC…
chr2	60888652	65519367	2p16.1-p14	0.0133333	Gain	REL, USP34, XPO1	5S_rRNA,ACTR2,AFTPH,AHSA2,AK026714,AK097952,AL355732,B3GNT2,BC038779,BC071802,C2orf74,CCT4,CEP68,COMMD1,DBIL5P2,EHBP1,FAM161A,FLJ16341,KIAA1841,LGALSL,LINC00309,LOC100132215,LOC339803,LOC339807,LOC400958,MDH1,MIR4434,MIR5192,Metazoa_SRP,Mir_562,OTX1,PAPOLG,PELI1,PEX13,PUS10,RAB1A,REL,SERTAD2,SLC1A4,SNORA70B,TMEM17,UGP2,USP34,VPS54,WDPCP,XPO1,Y_RNA
chr20	29807477	42005957	20q11.21-q13.11	0.0133333	Gain	CCM2L, DEFB118, PTPRT	BC016143,BCL2L1,CCM2L,COX4I2,DEFB115,DEFB116,DEFB118,DEFB119,DEFB121,DEFB122,DEFB123,DEFB124,DUSP15,FOXS1,HCK,HM13,HM13-AS1,ID1,LINC00028,MIR3193,MYLK2,PDRG1,PSIMCT-1,REM1,TM9SF4,TPX2,TRNA_Pseudo,TTLL9,U1,XKR7,Metazoa_SRP,PTPRT,SCARNA15
chr20	42517406	42743051	20q13.12	0.0333333	Gain	TOX2	AK098303,TOX2
chr20	43532342	44717354	20q13.12	0.0333333	Gain	STK4, SEMG2, MATN4, SLC12A5	PABPC1L,STK4,STK4-AS1,TOMM34,YWHAB,5S_rRNA,AB209315,DBNDD2,EPPIN,EPPIN-WFDC6,KCNS1,MATN4,PI3,PIGT,RBPJL,SDC4,SEMG1,SEMG2,SLPI,SPINT3,STK4,SYS1,SYS1-DBNDD2,TP53TG5,TRNA_Pseudo,WFDC12,WFDC2,WFDC5,WFDC6,WFDC8,ACOT8,CTSA,DNTTIP1,MMP9,NCOA5,NEURL2,PCIF1,PLTP,SLC12A5,SNX21,SPATA25,SPINT4,TNNC2,U6atac,UBE2C,WFDC10A,WFDC10B,WFDC11,WFDC13,WFDC3,WFDC9,ZNF335,ZSWIM1,ZSWIM3
chr20	52173316	52512073	20q13.2	0.0133333	Gain	ZNF217	SUMO1P1,ZNF217
chr22	22281984	22565196	22q11.22	0.0133333	Gain	TOP3B	AK131325,BC089413,PPM1F,TOP3B,abParts
chr3	169876604	170215035	3q26.2	0.0133333	Gain	PRKCI, PHC3	BC039437,BC131773,CLDN11,JA611273,PHC3,PRKCI,SKIL,SLC7A14
chr3	178871529	179041343	3q26.32-q26.33	0.02	Gain	PIK3CA	PIK3CA, KCNMB3
chr5	34685364	39659257	5p13.2-p13.1	0.02	Gain	UGT3A1,SPEF2,PRLR,IL7R,CAPSL,BRIX1,AGXT2,C9, DAB2, EGFLAM, FYB, LIFR, UGT3A2, RANBP3L, OSMR, NIPBL	5S_rRNA,AGXT2,BRIX1,CAPSL,DNAJC21,IL7R,Mir_548,PRLR,RAD1,RAI14,SPEF2,TTC23L,AK094621,AK126213,BC026261,BC045578,C5orf42,C9,DAB2,EGFLAM,EGFLAM-AS2,EGFLAM-AS4,FYB,GDNF,GDNF-AS1,LIFR,LMBRD2,LOC646719,MIR3650,MIR580,NADKD1,NIPBL,NUP155,OSMR,RANBP3L,RICTOR,SKP2,SLC1A3,UGT3A1,UGT3A2,WDR70
chr5	40397174	41757881	5p13.1	0.02	Gain	PTGER4,MROH2B,CARD6,C7,C6,PLCXD3	7SK,C6,C7,CARD6,LOC100506548,MROH2B,PRKAA1,PTGER4,RPL37,SNORD72,TTC33,U7,OXCT1,PLCXD3
chr6	221883	2716626	6p25.3-p25.2	0.0266667	Gain	DUSP22, FOXQ1	DUSP22,AK024936,AK091028,AK093403,AX747250,AX747750,BC087858,C6orf195,DD413621,EXOC2,FOXC1,FOXF2,FOXQ1,GMDS,HUS1B,IRF4,LOC100508120,LOC285768,MYLK4
chr6	3622361	6569112	6p25.2-p25.1	0.0133333	Gain	FAM50B,F13A1	AK092451,AK094934,BC042032,BC133670,C6orf201,CDYL,ECI2,F13A1,FAM217A,FAM50B,FARS2,KU-MEL-3,LY86-AS1,LYRM4,MIR3691,NRN1,PPP1R3G,PRPF4B,PXDC1,RPP40
chr6	41684263	42643866	6p21.1	0.0133333	Gain	USP49,CCND3	BYSL,C6orf132,CCND3,DQ592954,FRS3,GUCA1A,GUCA1B,MED20,MRPS10,PGC,PRICKLE4,TAF8,TFEB,TOMM6,TRERF1,UBR2,USP49
chr6	43095330	43377105	6p21.1	0.0133333	Gain	ZNF318, SLC22A7	CRIP3,CUL9,DNPH1,PTK7,SLC22A7,SRF,TTBK1,ZNF318
chr6	168332123	168557886	6q27	0.0133333	Gain	MLLT4	BX649158,FRMD1,HGC6.1.1,HGC6.3,KIF25,MLLT4
chr7	55038885	55548664	7p11.2	0.0133333	Gain	EGFR	EGFR,EGFR-AS1,GU228584,LANCL2,VOPP1
chr7	72122259	76266287	7q11.22-q11.23	0.0133333	Gain	LIMK1, MDH2, WBSCR16	ABHD11,AK095583,AK127026,AL831977,AL832384,AX747594,BAZ1B,BC018166,BC047594,BC050599,BC063788,BC070376,BC073780,BC090058,BC110795,BCL7B,CCL24,CCL26,CLDN3,CLDN4,CLIP2,DNAJC30,DQ571357,DQ586658,DQ596866,DQ601342,DTX2,EIF4H,ELN,FDPSP2,FKBP6,FZD9,GATSL1,GATSL2,GTF2I,GTF2IP1,GTF2IRD1,GTF2IRD2,GTF2IRD2B,GTF2IRD2P1,HIP1,HSPB1,LAT2,LIMK1,LINC00035,LOC100093631,LOC100133091,LOC541473,MDH2,MIR4284,MIR4650-…
chr7	100276775	100447258	7q22.1	0.0133333	Gain	ZAN,EPO	EPHB4,EPO,GIGYF1,POP7,ZAN
chr7	114506009	114846100	7q31.1-q31.2	0.0133333	Gain	MDFIC	BC022431,MDFIC
chr7	116259840	116487551	7q31.2	0.02	Gain	MET	CAPZA2,MET,U7
chr7	116543893	118409416	7q31.2-q31.31	0.0133333	Gain	WNT2, CTTNBP2, CFTR, ASZ1	5S_rRNA,CAPZA2,ST7,ST7-AS1,ST7-AS2,ST7-OT3,ST7-OT4,ST7OT2,WNT2,ANKRD7,ASZ1,CFTR,CTTNBP2,NAA38
chr8	37546484	37715573	8p11.23	0.0133333	Gain	ZNF703	AX747135,BC031939,BRF2,ERLIN2,GPR124,LOC728024,PROSC,ZNF703
chr8	37828508	38110537	8p11.23	0.04	Gain	EIF4EBP1, BAG4	EIF4EBP1,ASH2L,BAG4,LSM1,STAR,DDHD2
chr8	38223403	39915647	8p11.23-p11.21	0.0533333	Gain	FGFR1, ADAM2, ADAM18	FGFR1,LETM2,C8orf86,FGFR1,RNF5P1,ADAM18,ADAM2,LOC100130964,IDO1,IDO2
chr8	41219037	41671065	8p11.21	0.0133333	Gain	ANK1	AGPAT6,ANK1,GINS4,GOLGA7,JB175081,MIR486,NKX6-3
chr8	48829123	48941964	8q11.21	0.0133333	Gain	MCM4	MCM4,PRKDC,UBE2V2
chr8	128584220	128810067	8q24.21	0.02	Gain	MYC	BC042052,HV975509,MIR1204,MYC,PVT1
chr9	21556676	22802849	9p21.3	0.0133333	Loss	CDKN2A	C9orf53,CDKN2A,CDKN2B,CDKN2B-AS1,CDKN2B_AS,DMRTA1,FLJ35282,MTAP,Mir_384
chr9	33948775	37113914	9p13.3-p13.2	0.0133333	Gain	DNAJB5, FANCG, GLIPR2, KIAA1045, VCP, PAX5, PIGO	7SK,ARHGEF39,ARID3C,ATP8B5P,AX748309,C9orf131,C9orf24,CA9,CCDC107,CCIN,CCL19,CCL21,CCL27,CD72,CLTA,CNTFR,CREB3,DCAF12,DCTN3,DNAI1,DNAJB5,DQ574810,DQ580826,DQ585850,DQ587955,DQ589555,DQ594696,DQ597117,ENHO,FAM166B,FAM205A,FAM205B,FAM214B,FAM219A,FAM221B,FANCG,GALT,GBA2,GLIPR2,GNE,HINT2,HRCT1,HV781757,IL11RA,KIAA1045,KIAA1161,KIF24,LINC00950,LOC100506710,LOC158376,LOC415056,MELK,MIR4475,MIR4476,MIR…
Our Cohort; Recurrent focal events; Frequency > 0.05
Chromosome	Start	End	CytoBand	Frequency	Type	Potential driver gene	Genes
chr12	25324271	25436943	12p12.1	0.0666667	Gain	KRAS	CASC1,DD157417,KRAS,LYRM5
chr13	27539580	28949099	13q12.13-q12.3	0.0866667	Gain	RPL21, FLT3, FLT1	USP12, GSX1,GTF3A,LNX2,MTIF3,POLR1D,RASL11A,RPL21,SNORA27,SNORD102,PDX1,ATP5EP2,CDX2,PDX1,PRHOXNB,FLT3,PAN3,PAN3-AS1,FLT1,HV303147
chr8	38223403	38279756	8p11.23	0.0533333	Gain	FGFR1	FGFR1,LETM2

## Sheet: TCGA
TCGA Cohort; Recurrent focal events; Frequency > 0.01
Chromosome	Start	End	CytoBand	Frequency	Type	Potential driver gene	Genes present
chr1	240055405	247813706	1q43-q44	0.013373	Gain	NLRP3,OR2B11,OR2C3,OR2G2,OR2G3,FMN2,RGS7,EXO1,C1orf100,ZNF124,PLD5,GCSAML	Y_RNA,MIR3123,MAP1LC3C,DQ576410,DQ584609,Mir_350,MIR4677,Mir_584,AK310634,AX747535,Mir_548,LOC255654,SNORD112,C1orf229,BC043220,MIR3916,VN1R5,NLRP3,OR2B11,OR2W5,AK130400,OR2C3,OR2G2,OR2G3,RPS7P5,GREM2,RGS7,FH,OPN3,CHML,EXO1,LOC731275,CEP170,SDCCAG8,ZBTB18,C1orf100,COX20,HNRNPU-AS1,HNRNPU,TFB2M,SCCPDH,ZNF695,ZNF669,ZNF124,GCSAML-AS1,CHRM3,FMN2,KMO,WDR64,PLD5,AKT3,LOC339529,ADSS,C1orf101,DESI2,EFCA…
chr10	87970222	90374638	10q23.2-q23.31	0.0356612	Loss	PTEN,WAPAL,GLUD1,GRID1	MIR346,WAPAL,OPN4,LDB3,AX747977,AL157440,ADIRF,FAM25A,NUTM2A,LOC439994,BC082979,NUTM2D,MIR4678,AK130076,MMRN2,SNCG,AGAP11,GLUD1,FAM35A,LINC00864,MINPP1,PAPSS2,CFL1P1,KLLN,LIPJ,BMPR1A,NUTM2A-AS1,ATAD1,PTEN,GRID1,RNLS
chr12	889902	4699133	12p13.33-p13.32	0.0193165	Gain	WNK1,LRTM2,FGF6,CACNA1C,DYRK4	U4atac,HSN2,WNK1,LINC00942,AX746535,MIR3649,LINC00940,CACNA1C,AK308652,CACNA1C-AS4,Mir_584,LOC283440,FKBP4,ITFG2,NRIP2,AK095365,BC047090,DQ574680,DQ597527,DQ591569,DQ590472,DQ590289,DQ591331,DQ599425,DQ584103,DQ583990,DQ573743,DQ594563,DQ601344,DQ600002,DQ570426,DQ589173,DQ587099,DQ594785,DQ588300,DQ596092,DQ583138,DQ579489,AK125333,FGF23,RAD51AP1,AK128619,BC039168,FBXL14,WNT5B,CACNA2D4,LRTM2,CAC…
chr12	24274378	24372426	12p12.1	0.0104012	Gain	SOX5	MIR920,SOX5
chr12	24373828	24393754	12p12.1	0.0104012	Gain	SOX5	SOX5
chr12	24502128	28473666	12p12.1-p11.22	0.0163447	Gain	KRAS,PTHLH,ITPR2,MRPS35,SOX5	LYRM5,DD157417,MIR4302,BHLHE41,C12orf71,AK000807,TRNA_Lys,REP15,PTHLH,LINC00477,C12orf77,LRMP,CASC1,KRAS,RASSF8-AS1,RASSF8,BC041929,SSPN,ASUN,FGFR1OP2,MED21,STK38L,BC043511,SMCO2,PPFIBP1,MRPS35,KLHL42,BCAT1,IFLTD1,ITPR2,TM7SF3,ARNTL2,MANSC4,CCDC91,SOX5
chr13	19883672	21822880	13q12.11	0.0163447	Gain	TPTE2,IFT88	LINC00421,MPHOSPH8,BC044596,GJA3,GJB2,GJB6,CRYL1,MIR4499,SAP18,MRP63,ANKRD26P3,TPTE2,ZMYM5,ZMYM2,IFT88,IL17D,AK055408,N6AMT2,XPO4,SKA3,PSPC1,LATS2
chr13	23973888	30275107	13q12.12-q12.3	0.0445765	Gain	FLT3,SPATA13,RPL21,FLT1,MTUS2,ATP12A,RNF17,ATP8A2	C1QTNF9B-AS1,MIR2276,SPATA13-AS1,BC038727,AK054988,PABPC3,AMER2,BC022569,MTMR6,RNF6,BC047364,GPR12,RPL21,SNORD102,SNORA27,RASL11A,MTIF3,GSX1,PDX1,ATP5EP2,PAN3-AS1,FLT1,HV303147,HV303168,BC048278,DD413682,Y_RNA,MTUS2-AS1,SACS-AS1,LINC00327,MIPEP,BC043582,C1QTNF9,ATP12A,CENPJ,TPTE2P1,NUPL1,SHISA2,GTF3A,POLR1D,CDX2,PRHOXNB,FLT3,POMP,SLC46A3,SACS,TNFRSF19,ANKRD20A19P,SPATA13,PARP4,RNF17,ATP8A2,CDK8,U…
chr13	48656553	48880148	13q14.2	0.0104012	Loss	RB1	MED4,ITM2B,LINC00441,RB1
chr13	48888473	49409343	13q14.2	0.013373	Loss	RB1	LPAR6,CYSLTR2,RB1,RCBTB2,LINC00462
chr17	25270517	28450667	17q11.1-q11.2	0.0237741	Gain	RAB34,TIAF1,SARM1,TAOK1,GIT1	MIR4522,DQ584119,DQ571187,KSR1,DQ586005,PYY2,,DQ600693,DQ592978,DQ585914,DQ594789,DQ576370,DQ575512,DQ590016,DQ581055,DQ599370,DQ592825,DQ598642,TMEM97,POLDIP2,TMEM199,MIR4723,SEBOX,VTN,UNC119,SDF2,RAB34,NARR,SNORD42B,SNORD4A,SNORD42A,SNORD4B,TLCD1,TRAF4,ERAL1,MIR451A,MIR451B,MIR144,MIR4732,DHRS13,AX795351,TIAF1,MIR4523,ABHD15,TP53I13,CORO6,U6,SnoU13,MIR423,MIR3184,WSB1,TBC1D3P5,LGALS9,PPY2,IFT20…
chr17	36410559	58350644	17q12-q23.2	0.038633	Gain	ERBB2,SPOP,KANSL1,CDK12,BRCA1,KRT15,CA10,WFIKKN2,ABCC3,ARHGAP23,ARHGAP27,COL1A1,COPZ2,DGKE,FZD2,GFAP,HOXB1,HOXB3,IGF2BP1,IKZF3,KIF2B,KRT12,KRT13,KRT20,KRT222,KRTAP4-11,KRTAP4-5,LUC7L3,MED1,NKIRAS2,PNMT,PPP1R1B,RAB5C,RNF43,RPL27,SPAG9,STAT3,TMEM100,UBE2Z	SRCIN1,C17orf96,MIR4734,MLLT6,MIR4726,CISD3,TRNA_Asn,MIR4727,TRNA_Cys,RPL23,SNORA21,TRNA,LINC00672,ARL5C,CACNB1,RPL19,NEUROD2,PPP1R1B,TCAP,PNMT,MIR4728,MIEN1,GRB7,GSDMB,ORMDL3,LRRC3C,CSF3,MED24,SNORD124,THRA1,NR1D1,TRNA_SeC,MSL1,DKFZp586B1922,RAPGEFL1,TOP2A,KRT24,KRT25,KRT27,KRT28,TMEM99,KRT12,KRT20,KRT39,KRTAP3-3,KRTAP3-2,KRTAP3-1,KRTAP1-5,KRTAP1-4,KRTAP1-1,KRTAP2-1,KRTAP2-2,KRTAP2-3,KRTAP2-4,KR…
chr17	61252252	61724695	17q23.3	0.0104012	Gain	ACE	MIR548W,CYB561,BC024682,TACO1,TANC2,ACE,DCAF7,DQ577731,KCNH6,MAP3K3
chr17	79042975	79513952	17q25.3	0.0104012	Gain	ACTG1	BAIAP2,AATK,MIR657,MIR3065,MIR338,MIR1250,ENTHD2,AL832593,C17orf89,SLC38A10,LOC100130370,MIR4740,MIR3186,DQ585569,FSCN2,AATK-AS1,LINC00482,BAHCC1,ACTG1,C17orf70,AZI1,TMEM105
chr17	11764238	12044287	17p12	0.0163447	Loss	MAP2K4,DNAH9	U11,MIR744,ZNF18,MAP2K4,DNAH9
chr18	329586	7831265	18p11.32-p11.23	0.0178306	Gain	LRRC30,EPB41L3,COLEC12,LAMA1,PTPRM	CETN1,ADCYAP1,7SK,LOC727896,MYL12A,AX721193,DLGAP1-AS1,AK091102,LOC339290,LINC00526,SNORD112,MIR3976,TMEM200C,U5,MIR4317,LINC00668,LRRC30,CLUL1,TYMS,ENOSF1,METTL4,NDC80,CBX3P2,LPIN2,TGIF1,BC094703,DLGAP1-AS3,DLGAP1-AS4,DLGAP1-AS5,C18orf42,ZBTB14,EPB41L3,BC040631,ARHGAP28,COLEC12,C18orf56,YES1,LINC00470,SMCHD1,EMILIN2,MYL12B,LOC645355,LOC100130480,LAMA1,MYOM1,DLGAP1,LINC00667,L3MBTL4,PTPRM
chr18	7837860	10072276	18p11.23-p11.22	0.013373	Gain	TXNDC2,NDUFV2,ANKRD12,PTPRM	SNORD5,LOC100192426,Metazoa_SRP,RAB12,SOGA2,U2,TXNDC2,BX648455,NDUFV2,ANKRD12,TWSG1,RALBP1,VAPA,PPP4R1,RAB31,PTPRM
chr18	47957621	50052729	18q21.1-q21.2	0.0416048	Loss	SMAD4,MAPK4,DCC	MRO,ME2,SMAD4,MEX3C,MAPK4,ELAC1,LOC100287225,DCC
chr19	29489042	31284806	19q12	0.0148588	Gain	VSTM2B,ZNF536	5S_rRNA,LOC100505835,UQCRFS1,PLEKHF1,VSTM2B,POP4,C19orf12,CCNE1,URI1,AK091070,LOC284395,ZNF536
chr19	31290599	33013506	19q12-q13.11	0.013373	Gain	TSHZ3	BC040412,AX746504,DKFZp566F0947,THEG5,DPY19L3,TSHZ3,AK097493,ZNF507,LOC400684
chr20	29843973	31267648	20q11.21	0.0297177	Gain	DEFB118,CCM2L,BCL2L1,ASXL1	DEFB115,DEFB116,DEFB118,DEFB119,DEFB121,DEFB124,BC016143,LINC00028,TRNA_Pseudo,PSIMCT-1,HM13-AS1,ID1,MIR3193,MYLK2,FOXS1,DUSP15,U1,CCM2L,TSPY26P,DEFB123,REM1,HM13,COX4I2,BCL2L1,TPX2,TTLL9,XKR7,TM9SF4,PLAGL2,KIF3B,ASXL1,C20orf203,DEFB122,PDRG1,HCK,POFUT1,C20orf112,LOC149950
chr20	41371926	44471340	20q12-q13.12	0.02526	Gain	SEMG2,TOX2,STK4,MATN4,PTPRT	7SK,SCARNA15,GTSF1L,AK098303,Mir_584,BC036500,FITM2,MIR3646,C20orf62,KCNK15,STK4-AS1,AB209315,WFDC5,WFDC12,PI3,SEMG1,SEMG2,SLPI,TRNA_Pseudo,SYS1,TP53TG5,DBNDD2,PIGT,WFDC2,SPINT3,WFDC6,5S_rRNA,WFDC10A,U6atac,UBE2C,TNNC2,SNX21,SRSF6,L3MBTL1,SGK2,IFT52,TOX2,JPH2,OSER1,OSER1-AS1,GDAP1L1,R3HDML,BC071794,AF143870,HNF4A,Metazoa_SRP,SERINC3,PKIG,LOC79015,WISP2,PABPC1L,TOMM34,STK4,KCNS1,MATN4,RBPJL,SDC4,S…
chr20	44491614	44701824	20q13.12	0.013373	Gain	SLC12A5	ZSWIM1,NEURL2,CTSA,PCIF1,MMP9,ZSWIM3,SPATA25,PLTP,ZNF335,SLC12A5,NCOA5
chr5	37667440	38806643	5p13.2-p13.1	0.0104012	Gain	EGFLAM,LIFR	GDNF-AS1,EGFLAM-AS2,EGFLAM,MIR3650,GDNF,EGFLAM-AS4,WDR70,LIFR,BC045578
chr5	38807123	38918715	5p13.1	0.0104012	Gain	OSMR	AK126213,OSMR
chr5	38919619	39630569	5p13.1	0.0104012	Gain	DAB2,OSMR,FYB,C9	BC026261,DAB2,OSMR,RICTOR,FYB,C9
chr6	41744948	44405268	6p21.1	0.0163447	Gain	CCND3,POLR1C,TMEM151B,SLC22A7,ZNF318,HSP90AB1,USP49	PRICKLE4,TOMM6,DQ592954,CCND3,MRPS10,UBR2,DQ582057,ATP6V0CP3,RPL7L1,DQ581019,C6orf226,PTCRA,CNPY3,GNMT,BC040637,MEA1,KLHDC3,MRPL2,KLC4,SRF,DNPH1,CRIP3,DLK2,TJAP1,LRRC73,POLR1C,GTPBP2,MAD2L1BP,VEGFA,HV983065,AK097853,C6orf223,CAPN11,SLC29A1,SLC35B2,MIR4647,NFKBIE,TMEM151B,MIR4642,FRS3,MED20,BYSL,TAF8,GUCA1A,GUCA1B,PRPH2,TBCC,GLTSCR1L,PEX6,PPP2R5D,CUL7,CUL9,SLC22A7,ZNF318,ABCC10,YIPF3,POLH,RSPH9,LO…
chr7	54684099	55425140	7p11.2	0.0118871	Gain	EGFR	EGFR,EGFR-AS1,GU228584,SEC61G
chr8	35877471	42933372	8p12-p11.21	0.0564636	Gain	ZNF703,FGFR1,EIF4EBP1,BAG4,ADAM2,ANK1,IKBKB,ADAM18,ANK1,KAT6A,KCNU1	7SK,U6,ZNF703,AX747135,LOC728024,BRF2,RAB11FIP1,GOT1L1,ADRB3,STAR,WHSC1L1,LETM2,FGFR1,RNF5P1,HTRA4,SNORD38,C8orf4,NKX6-3,MIR486,JB175081,AP3M2,DKK4,MIR4469,BC031939,ERLIN2,PROSC,GPR124,RAB11FIP1,EIF4EBP1,ASH2L,LSM1,BAG4,DDHD2,PPAPDC1B,C8orf86,TACC1,TM2D2,ADAM9,ADAM32,ADAM5,ADAM3A,LOC100130964,ADAM2,IDO1,GOLGA7,GINS4,AGPAT6,ANK1,PLAT,IKBKB,AX746775,VDAC3,SMIM19,CHRNB3,CHRNA6,THAP1,HOOK3,FNTA,ADAM1…
chr8	101572814	102300630	8q22.2-q22.3	0.0148588	Gain	YWHAZ	AX746867,7SK,ZNF706,SNX31,PABPC1,YWHAZ,FLJ42969
chr8	127039648	129858603	8q24.13-q24.21	0.02526	Gain	MYC	FAM84B,PCAT1,JX003871,BC106081,POU5F1B,POU5F1P1,MYC,HV975509,MIR1204,TMEM75,MIR1205,MIR1206,U4,MIR1207,MIR1208,BC014119,FAM84B,CCAT1,BC009730,LOC727677,DQ515899,DQ515898,BC042052,PVT1
chr9	4953916	5087087	9p24.1	0.0104012	Gain	JAK2,JAK2	JAK2,JAK2
chr9	21626573	22241415	9p21.3	0.0148588	Loss	CDKN2A	C9orf53,CDKN2B,Mir_384,CDKN2B_AS,MTAP,CDKN2A,CDKN2B-AS1
TCGA Cohort; Recurrent focal events; Frequency > 0.05
Chromosome	Start	End	CytoBand	Frequency	Type	Potential driver gene	Genes
chr8	38160943	38468681	8p11.23-p11.22	0.0505201	Gain	FGFR1	NSD3,LETM2,FGFR1,C8orf86,RNF5P1
chr8	41178596	42274329	8p11.21	0.0564636	Gain	ANK1, KAT6A, IKBKB	GOLGA7,GINS4,LOC102723729,GPAT4,NKX6-3,ANK1,MIR486-1,MIR486-2,KAT6A,LOC105379393,AP3M2,PLAT,LOC101929897,IKBKB,POLB,DKK4,VDAC3,SLC20A2

## Sheet: Legend
Legend:
Our Cohort: Summary of all recurrent focal events with a frequency over 0.01 (Upper) or 0.05 (Bottom) in our CRC cohort. Potential driver genes were identified as in Fig. 1A.
TCGA: Summary of all recurrent focal events with a frequency over 0.01 (Upper) or 0.05 (Bottom) in TCGA cohort. Potential driver genes were identified as in Fig. 1A.
